# Supplementary material for: Acute Paraxanthine Ingestion Improves Cognition and Short-Term Memory and Helps Sustain Attention in a Double-Blind, Placebo-Controlled, Crossover Trial
Source: Nutrients. 2021 Nov 9;13(11):3980. doi: 10.3390/nu13113980 (PMC8622427; doi:10.3390/nu13113980)
Supplement: Supplementary file 1 [file nutrients-13-03980-s001.zip]

Archive with 1 entries (1 files):
- nutrients-1408967-supplementary.xlsx
