# Supplementary material for: Acute Paraxanthine Ingestion Improves Cognition and Short-Term Memory and Helps Sustain Attention in a Double-Blind, Placebo-Controlled, Crossover Trial
Source: Nutrients. 2021 Nov 9;13(11):3980. doi: 10.3390/nu13113980 (PMC8622427; doi:10.3390/nu13113980)
Supplement: Supplementary file 1 [file nutrients-13-03980-s001.zip › nutrients-1408967-supplementary.xlsx]

## Sheet: S1. Demographics
	Table S1. Participant demographic data.
	Variable	Group	N	Mean			p-Value
	Age (yrs)	Female	3	27.3333	±	2.58199	0.027
		Male	10	22.5	±	4.77383
		Mean	13	23.6154	±	4.7923
	Height (cm)	Female	3	156.7	±	4.9	<0.001
		Male	10	174.8	±	7.9
		Mean	13	169.9	±	11.6
	Weight (kg)	Female	3	50.5667	±	3.66861	<0.001
		Male	10	79.61	±	16.1898
		Mean	13	72.9077	±	18.9108
	Body Mass Index	Female	3	21.5533	±	2.86254	0.01
	(kg/m2)	Male	10	25.759	±	3.31019
		Mean	13	24.7885	±	3.63756
	Heart Rate (bpm)	Female	3	76.6667	±	11.1833	0.309
		Male	10	72.1	±	8.91421
		Mean	13	73.1538	±	9.44751
	Systolic Blood Pressure	Female	3	94	±	3.89872	<0.001
	(mmHg)	Male	10	115.9	±	12.3327
		Mean	13	110.846	±	14.3936
	Diastolic Blood Pressure	Female	3	60.3333	±	2.58199	0.01
	(mmHg)	Male	10	70.5	±	8.66025
		Mean	13	68.1538	±	8.7986
	Data are means ± standard deviations.

## Sheet: S2. BCST
Table S2. Berg-Wisconsin Card Sorting Task Test results.
		Hour																													Mean
Variable	Group	N		0				1				2				3				4				5			6				(SEM)				Effect	p-Level	Eta2
Correct Response	PLA	13	96.5469	±	18.3979		98.3846	±	15.4031		99	±	15.2206		99.1538	±	12.0474		97.3077	±	15.1789		97.1538	±	16.3699		95.3846	±	21.4691		97.562	±	3.297		Treatment	0.448	0.025
	PXN	13	100.692	±	6.81157		101.231	±	3.49175		103.769	±	4.49359	3,5	98.0769	±	10.6102	2	101.923	±	16.3119		99.3846	±	8.52974	2	103.077	±	6.06165		101.165	±	3.297		Time	0.901	0.007
	Time	26	98.6196	±	13.7554		99.8077	±	11.0382		101.385	±	11.2608	5	98.6154	±	11.1358		99.6154	±	15.6156		98.2692	±	12.8392	2	99.2308	±	15.9457						W x T	0.866	0.009
																																			T x T	0.373	0.044
Errors	PLA	13	23.2269	±	20.3233		25.0769	±	17.3516		23.6154	±	16.5405		21.7692	±	13.5164		23.9231	±	17.1146		22.3846	±	18.5272		25.2308	±	23.3101		23.604	±	3.8		Treatment	0.481	0.022
	PXN	13	19.4615	±	6.2798		18.9231	±	5.13909		17.9231	±	4.82116	4	20.3077	±	12.4926	5	23.6923	±	17.0704	2	21.2308	±	10.647	3	16.7346	±	3.31395		19.753	±	3.8		Time	0.597	0.022
	Time	26	21.3442	±	14.8618		22	±	12.9244		20.7692	±	12.2843		21.0385	±	12.7734	4	23.8077	±	16.7476	3	21.8077	±	14.8163		20.9827	±	16.8775						W x T	0.575	0.023
																																			T x T	0.191	0.07
Perseverative Errors (PEBL)	PLA	13	18.1069	±	19.9847		18.6923	±	14.9576	2	12.0769	±	4.71631	1	14.4615	±	3.61975		13.4615	±	3.57341		12.3846	±	3.50092	1,3	12.3077	±	4.95622		14.499	±	1.142		Treatment	0.322	0.043
	PXN	13	13.7692	±	4.78111		12.9231	±	3.22649		13.2308	±	4.49359		12.6154	±	3.30501		13.0769	±	2.28989		12.7692	±	3.60911		11.6762	±	2.49467		12.866	±	1.142		Time	0.4	0.035
	Time	26	15.9381	±	14.4073		15.8077	±	11.0019		12.6538	±	4.55142		13.5385	±	3.52398		13.2692	±	2.94697		12.5769	±	3.4891		11.9919	±	3.85768						W x T	0.551	0.02
																																			T x T	0.386	0.036
Perseverative Errors (PAR rules)	PLA	13	13.7915	±	22.0846		14.0769	±	13.7626	2	10.0769	±	6.17065	1	9.8462	±	3.02341	1	9.7692	±	2.45472		9.3846	±	4.78781	1	10.3846	±	3.15009		11.047	±	1.546		Treatment	0.426	0.028
	PXN	13	10.0769	±	4.40571		9.3846	±	2.84425		8.3846	±	3.30501		9.8462	±	5.6102		9.8462	±	5.08013		9.2308	±	3.83305		8.1677	±	1.47272	*	9.277	±	1.546		Time	0.474	0.027
	Time	26	11.9342	±	15.7167		11.7308	±	10.0262	2	9.2308	±	4.92591	1	9.8462	±	4.41536		9.8077	±	3.90916		9.3077	±	4.24989		9.2762	±	2.6612						W x T	0.598	0.016
																																			T x T	0.483	0.026
Data are expressed as means ± standard deviations for the Placebo (PLA) and Paraxanthine (PXN). Greenhouse-Geisser univariate p-levels are listed for treatment, time (T), weight x time (W x T) and treatment x time (T x T) interaction effects. General Linear Model analysis revealed no significant overall Wilk's Lambda Time (p=0.937), Weight [kg] x Time (p=0.951), or Treatment x Time (p=0.451) effe…

## Sheet: S3. Go-No-Go
Table S3. Go/No-Go Task Test results.
			Time Point																													Mean
Variable		Group	N	0				1				2				3				4				5				6				(SEM)				Effect	p-Value	ηp2
Go Tasks	Mean Accuracy	PLA	13	0.9284	±	0.04868		0.9293	±	0.04092		0.9161	±	0.0581		0.9055	±	0.07974		0.9101	±	0.07189		0.912	±	0.05648		0.9068	±	0.07033		0.915	±	0.013		Treatment	0.817	0.002
		PXN	13	0.9286	±	0.02839		0.9301	±	0.03214		0.9236	±	0.03913		0.9118	±	0.04798		0.9082	±	0.0679		0.9202	±	0.05337		0.9154	±	0.04275		0.92	±	0.013		Time	0.585	0.028
		Total	26	0.9285	±	0.03904		0.9297	±	0.03606	26	0.9198	±	0.04868	†1	0.9087	±	0.06455	†1	0.9091	±	0.06852		0.9161	±	0.054		0.9111	±	0.05719	‡					W x T	0.257	0.056
																																				T x T	0.95	0.006
	Response Time (Milliseconds)	PLA	13	377.989	±	72.7742		368.449	±	104.381		382.776	±	69.6872		388.265	±	74.5001		383.313	±	85.8458		394.185	±	73.6881		379.011	±	72.4459		381.998	±	18.278		Treatment	0.909	0.001
	Round 1: Condition P	PXN	13	390.212	±	43.0591		370.332	±	71.9888		382.534	±	51.735		395.442	±	61.7367		374.796	±	68.1753		388.999	±	80.2181		392.495	±	50.8905		384.973	±	18.278		Time	0.6	0.029
		Total	26	384.101	±	58.9146		369.391	±	87.8539	3	382.655	±	60.1312		391.854	±	67.1342	1	379.055	±	76.0736		391.592	±	75.5125	5	385.753	±	61.7223						W x T	0.667	0.025
																																				T x T	0.786	0.018
	Response Time (Milliseconds)	PLA	13	377.57	±	99.3558		387.176	±	65.2116		378.514	±	106.058		383.445	±	82.2888		389.051	±	89.8833		395.984	±	77.0769		375.606	±	97.2816		383.906	±	20.061		Treatment	0.903	0.001
	Round 2: Condition R	PXN	13	392.068	±	60.5007		381.188	±	51.6115		382.775	±	44.8197		386.647	±	74.5588		388.886	±	71.2657		393.61	±	73.5767		386.595	±	51.2767		387.396	±	20.061		Time	0.376	0.044
		Total	26	384.819	±	80.9319		384.182	±	57.6987		380.645	±	79.8005		385.046	±	76.9499		388.968	±	79.4717		394.797	±	73.8347		381.1	±	76.394						W x T	0.025	0.076
																																				T x T	0.839	0.015
	Mean: Go Tasks	PLA	13	377.812	±	83.5415		375.606	±	97.2816		380.645	±	86.5235		385.855	±	78.1311		386.182	±	87.1186		395.084	±	74.6331		377.308	±	84.0126		382.952	±	19.095		Treatment	0.906	0.001
	Response Time (Milliseconds)	PXN	13	375.76	±	60.5316		386.595	±	51.2767		382.655	±	45.4467		391.045	±	62.113		381.841	±	67.379		391.305	±	74.2779		389.545	±	48.9961		386.184	±	19.095		Time	0.493	0.035
		Total	26	376.786	±	71.4833		381.1	±	76.394		381.65	±	67.7191		388.45	±	69.2026		384.012	±	76.3355		393.194	±	72.9769		383.426	±	67.6692						W x T	0.049	0.063
																																				T x T	0.711	0.022
No-Go Tasks	Response Time (Milliseconds)	PLA	12	337.692	±	82.9176		330.213	±	102.209		344.272	±	79.7304		361.72	±	58.9168		350.986	±	89.5872		365.275	±	81.0558		357.036	±	69.3081		349.575	±	16.95		Treatment	0.673	0.009
	Round 1: Condition R	PXN	12	353.141	±	56.7674		322.754	±	75.7724		333.983	±	65.0833		350.874	±	54.1136		330.23	±	78.8994		338.463	±	90.5379		345.507	±	42.067		339.303	±	16.95		Time	0.274	0.058
		Total	24	345.417	±	69.9406		326.484	±	88.0721		339.127	±	71.3703		356.297	±	55.5995		340.608	±	83.2351		351.869	±	85.1474		351.271	±	56.3773						W x T	0.302	0.055
																																				T x T	0.805	0.02
	Response Time (Milliseconds)	PLA	12	319.45	±	88.6526	4	336.868	±	43.0851	4	327.471	±	97.1242	2	340.482	±	87.153		375.266	±	101.285	0,1,2	346.771	±	57.0078		340.704	±	88.0185		340.978	±	19.51		Treatment	0.809	0.003
	Round 2: Condition P	PXN	12	333.133	±	62.7414		335.007	±	65.1638		342.611	±	61.2545		361.538	±	87.4599		355.394	±	73.8824		346.654	±	81.5172		359.593	±	98.5621		347.728	±	19.51		Time	0.252	0.062
		Total	24	326.291	±	75.434		335.938	±	54.033	4	335.041	±	79.7858	†4	351.01	±	86.0621	†12	365.33	±	87.2926	†23	346.712	±	68.7922		350.149	±	91.8931						W x T	0.206	0.069
																																				T x T	0.612	0.029
	Mean: No/Go Tasks	PLA	12	328.571	±	83.4319	4	333.54	±	66.7415	4	335.871	±	84.6909		351.101	±	63.2082	1	363.126	±	91.703		356.023	±	58.2923		348.87	±	72.7565		345.277	±	17.949		Treatment	0.945	0
	Response Time (Milliseconds)	PXN	12	343.137	±	51.4817		328.881	±	67.6643	3	338.297	±	58.7806	1	356.206	±	65.8217		342.812	±	72.2475		342.559	±	81.1822		352.55	±	64.7135		343.515	±	17.949		Time	0.585	0.033
		Total	24	335.854	±	68.2058		331.211	±	65.7703	3	337.084	±	71.3046	‡	353.653	±	63.1636	1	352.969	±	81.3998	1	349.291	±	69.458	1	350.71	±	67.3653						W x T	0.544	0.036
																																				T x T	0.657	0.028
Data are expressed as means ± standard deviations for the Placebo (PLA) and Paraxanthine (PXN). Greenhouse-Geisser univariate p-levels are listed for treatment, time (T), weight x time (W x T) and treatment x time (T x T) interaction effects. Partial ETA squared (ηp2). General Linear Model analysis revealed no significant overall Wilk's Lambda for Time (p=0.706), Weight [kg] x Time (p=0.442), or …

## Sheet: S4. Sternberg
Table S4. Sternberg Task Test reaction time data.
			Hour																												Mean
Variable	Group	N		0				1				2				3				4				5			6				(SEM)				Effect	p-Level	Eta2
Letter Length 2: Absent Reaction Time (Millisecond)	PLA	13	620.615	±	86.9114		587.769	±	106.751		582.231	±	70.1476		587.308	±	92.5998		556.615	±	79.6937	†5	568.077	±	91.1304	†4	566.154	±	96.7573		581.253	±	26.174		Treatment	0.884	0.001
	PXN	13	639.923	±	161.379		618.231	±	134.126	†345	586.154	±	129.548	†	565.154	±	124.281	†1	570.231	±	118.45	†1	559	±	96.6661	†1	568.379	±	122.816	†	586.724	±	26.174		Time	0.383	0.044
	Time	26	630.269	±	127.371		603	±	119.776	‡45	584.192	±	102.086	†	576.231	±	107.97	†	563.423	±	99.1529	†1	563.538	±	92.1574	†1	567.266	±	108.329	†					W x T	0.463	0.038
																																			T x T	0.679	0.024
Letter Length 4: Absent Reaction Time (Millisecond)	PLA	13	751.538	±	134.896		704.923	±	98.3069		725.231	±	95.094		782.308	±	188.625		712.538	±	90.0996		727.538	±	127.424		716.692	±	125.087		731.538	±	37.775		Treatment	0.771	0.004
	PXN	13	768.077	±	158.47		771.846	±	190.858		752.462	±	194.796		783.077	±	246.566	5	710.846	±	154.048		703.692	±	188.296	3	741.035	±	184.491		747.291	±	37.775		Time	0.526	0.034
	Time	26	759.808	±	144.429		738.385	±	152.604		738.846	±	150.822		782.692	±	215.081	4	711.692	±	123.645	‡3	715.615	±	157.988	3	728.864	±	154.927						W x T	0.336	0.048
																																			T x T	0.697	0.024
Letter Length 6: Absent Reaction Time (Millisecond)	PLA	13	947.538	±	192.552		886.308	±	126.107	3	977.769	±	189.578		1004.08	±	256.493	1	918.769	±	168.041		912.385	±	134.54		924.923	±	185.005		938.824	±	52.432		Treatment	0.727	0.005
	PXN	13	1016.23	±	320.253		1000.23	±	284.996	5	998.308	±	279.311	5	967.462	±	350.027		911.923	±	197.643		894.846	±	195.353	12	966.356	±	227.099		965.051	±	52.432		Time	0.141	0.07
	Time	26	981.885	±	261.253		943.269	±	223.595		988.038	±	234.11	5	985.769	±	301.225		915.346	±	179.768		903.615	±	164.58	‡2	945.64	±	204.036						W x T	0.121	0.074
																																			T x T	0.514	0.035
Letter Length 2: Present Reaction Time (Millisecond)	PLA	13	557.231	±	58.2211		508.615	±	56.9935	†	515.462	±	52.7409	‡	519	±	53.4618	†	507.462	±	57.7835	†	499.308	±	62.831	†	518.692	±	77.0415		517.967	±	17.562		Treatment	0.799	0.003
	PXN	13	555.538	±	112.599		531.231	±	92.7327	‡3456	518.231	±	106.4	‡	501.846	±	95.5361	†1	496.846	±	81.3642	†1	492.462	±	63.9005	†1	484.798	±	63.0402	†1	511.565	±	17.562		Time	0.754	0.02
	Time	26	556.385	±	87.8262		519.923	±	76.2878	†45	516.846	±	82.2876	†	510.423	±	76.3509	†	502.154	±	69.3517	†1	495.885	±	62.1857	†1	501.745	±	71.1002	†					W x T	0.771	0.019
																																			T x T	0.389	0.043
Letter Length 4: Present Reaction Time (Millisecond)	PLA	13	634.231	±	72.8814		608.231	±	63.8868	3	635.769	±	80.23		661.154	±	93.462	1	637.923	±	84.5965		647.231	±	135.513		614.077	±	95.1301		634.088	±	24.256		Treatment	0.814	0.002
	PXN	13	644.385	±	117.111		654.846	±	136.379	6	617.308	±	145.156		641.538	±	120.599		616	±	115.345		615.923	±	92.5981		591.397	±	82.8659	†1	625.914	±	24.256		Time	0.436	0.04
	Time	26	639.308	±	95.7057		631.538	±	107.013		626.538	±	115.291		651.346	±	106.179	6	626.962	±	99.731		631.577	±	114.827		602.737	±	88.1684	†3					W x T	0.276	0.053
																																			T x T	0.332	0.048
Letter Length 6: Present Reaction Time (Millisecond)	PLA	13	781.538	±	82.3282		784.846	±	89.0233		812.308	±	136.739		788.154	±	170.16	4	744.846	±	67.8821	3	761.385	±	99.4456		750.231	±	88.1203		774.758	±	37.782		Treatment	0.546	0.016
	PXN	13	850.538	±	245.309		844.462	±	178.646	45	794.769	±	188.609	†	821.462	±	251.272		772.077	±	171.211	†1	756.462	±	144.801	†16	812.668	±	180.407	5	807.491	±	37.782		Time	0.764	0.019
	Time	26	816.038	±	182.691		814.654	±	141.587	4	803.538	±	161.648		804.808	±	210.933		758.462	±	128.355	†1	758.923	±	121.728	†	781.449	±	142.7						W x T	0.849	0.014
																																			T x T	0.525	0.034
Mean Response Time	PLA	13	715.448	±	85.3049		680.116	±	71.2124		708.128	±	74.7748		723.665	±	118.08		679.692	±	64.9175		685.988	±	90.8318		681.795	±	84.5072		696.405	±	30.525		Treatment	0.802	0.003
	PXN	13	745.783	±	163.811		736.808	±	156.064	456	711.205	±	156.038	5	713.423	±	180.63		679.654	±	122.025	†12	670.398	±	117.885	†123	694.106	±	130.801	1	707.34	±	30.525		Time	0.229	0.059
	Time	26	730.616	±	128.89		708.462	±	122.314	4	709.667	±	119.888	45	718.544	±	149.602	45	679.673	±	95.7604	†123	678.193	±	103.411	†23	687.951	±	108.072	‡					W x T	0.225	0.062
																																			T x T	0.304	0.051
Data are expressed as means ± standard deviations for the Placebo (PLA) and Paraxanthine (PXN). Greenhouse-Geisser univariate p-levels are listed for treatment, time (T), weight x time (W x T) and treatment x time (T x T) interaction effects. General Linear Model analysis revealed no significant overall Wilk's Lambda Time (p=0.833), Weight [kg] x Time (p=0.710), or Treatment x Time (p=0.972) effe…

## Sheet: S5. Vigilance
Table S5. – Psychomotor Vigilance Task Test results.
		Hour																													Mean
Variable	Group	N		0				1				2				3				4				5			6				(SEM)				Effect	p-Level	Eta2
Reaction Time (ms) Trial #2	PLA	13	3005.23	±	0.72501	‡	2505.77	±	951.649		2538.46	±	904.209		2492.23	±	919.002		1912.08	±	1233.15	†	2096.23	±	1222.29	†	2614.31	±	954.429		2452.04	±	97.919		Treatment	0.114	0.105
	PXN	13	2631.85	±	916.021		2633	±	909.388	◊	3004.85	±	0.80064		2623.15	±	933.254		3004.69	±	0.63043		2483.92	±	993.827		2373.32	±	1119.71		2679.25	±	97.919		Time	0.856	0.015
	Time	26	2818.54	±	662.581		2569.38	±	914.258		2771.65	±	670.074		2557.69	±	909.896		2458.38	±	1019.95		2290.08	±	1109.19	‡	2493.81	±	1026.72						W x T	0.835	0.017
																																			T x T	0.109	0.076
Reaction Time (ms) Trial #10	PLA	13	2294.92	±	1121.03		2612.31	±	958.275		2042.15	±	1115.67		2501.38	±	965.359		2848	±	568.776		2646.31	±	688.683		2545.77	±	878.112		2498.69	±	87.906		Treatment	0.408	0.03
	PXN	13	2478.38	±	1004.19		2463.31	±	1043.1		2595.69	±	827.688		2637	±	902.762		2457.92	±	1047.82		2800.46	±	738.676		2791.96	±	641.415		2603.53	±	87.906		Time	0.963	0.008
	Time	26	2386.65	±	1046.9		2537.81	±	984.288		2318.92	±	1002.98		2569.19	±	918.309		2652.96	±	849.62		2723.38	±	704.09		2668.87	±	763.777						W x T	0.995	0.004
																																			T x T	0.653	0.028
Reaction Time (ms) Trial #20	PLA	13	2253.77	±	1176.95		2665.46	±	832.274		2453.23	±	1060.38		2616.92	±	949.696		2527.62	±	918.552		2717	±	703.783		3004.85	±	0.5547	†	2605.55	±	93.483		Treatment	0.89	0.001
	PXN	13	2704.85	±	739.961		2500	±	974.639		2280.92	±	1143.48		2488.31	±	989.428		2808.85	±	710.248		2579.54	±	868.788		3005.24	±	1.09074		2623.96	±	93.483		Time	0.251	0.056
	Time	26	2479.31	±	990.267		2582.73	±	891.946		2367.08	±	1084		2552.62	±	952.433		2668.23	±	817.126		2648.27	±	777.793		3005.04	±	0.8709	†					W x T	0.315	0.05
																																			T x T	0.725	0.023
Reaction Time (ms) Average	PLA	13	2535.39	±	123.869		2520.52	±	114.436		2544.05	±	147.396		2603.02	±	157.895	†	2502.6	±	137.468		2567.28	±	101.18		2590.52	±	100.69	†	2551.91	±	26.51		Treatment	0.849	0.002
	PXN	13	2550.55	±	55.0098		2562.15	±	121.847		2537.9	±	220.835		2563.23	±	134.684		2545.14	±	179.611		2577.65	±	85.6991		2577.35	±	91.8762		2559.14	±	26.51		Time	0.85	0.014
	Time	26	2542.97	±	94.2188		2541.33	±	117.74		2540.98	±	183.975		2583.12	±	145.208	‡	2523.87	±	158.196		2572.47	±	92.0173		2583.94	±	94.6754	†					W x T	0.734	0.021
																																			T x T	0.683	0.023
Data are expressed as means ± standard deviations for the PLAacebo (PLA) and Paraxanthine (PXN) with partial ETA squared (ηp2). Greenhouse-Geisser univariate p-levels are listed for treatment, time (T), weight x time (W x T) and treatment x time (T x T) interaction effects. General Linear Model analysis revealed no significant overall Wilk's Lambda Time (p=0.918), Weight [kg] x Time (p=0.942), or…
